# Supplementary material for: Mental Fatigue in Patients with Hearing Loss and/or Tinnitus Undergoing Audiological Rehabilitation—A Pilot Study
Source: J Clin Med. 2023 Oct 25;12(21):6756. doi: 10.3390/jcm12216756 (PMC10648212; doi:10.3390/jcm12216756)
Supplement: Supplementary file 1 [file jcm-12-06756-s001.zip]

Archive with 1 entries (1 files):
- jcm-2645441-supplementary.pdf
